# Supplementary material for: Binary Polyamide-Imide Fibrous Superelastic Aerogels for Fire-Retardant and High-Temperature Air Filtration
Source: Polymers (Basel). 2022 Nov 15;14(22):4933. doi: 10.3390/polym14224933 (PMC9692261; doi:10.3390/polym14224933)
Supplement: Supplementary file 1 [file polymers-14-04933-s001.zip]

Archive with 2 entries (2 files):
- Compression performance demonstration.mp4
- polymers-1952795-supplementary.pdf
